# Supplementary material for: Overexpression of a novel peanut NBS‐LRR gene AhRRS5 enhances disease resistance to Ralstonia solanacearum in tobacco
Source: Plant Biotechnol J. 2016 Jul 26;15(1):39–55. doi: 10.1111/pbi.12589 (PMC5253469; doi:10.1111/pbi.12589)
Supplement: Supplementary file 2 — Table S2 Detailed data of disease indexes and death ratios of different OE lines and the wild type after inoculation with Ralstonia solanacearum. [file PBI-15-39-s006.xlsx]

## Sheet: Sheet1
Table S2 Detailed data of disease indexes and death ratios of different OE lines and wildtype after inoculation with Rastonia solanacearum
		0	1	2	3	4	Total number of plants	DI（%）	DR(%)
7dpi	OE-2	61	19	5	19	3	107	22.9	2.8
	OE-3	79	16	12	6	0	113	12.83	0
	OE-4	48	4	13	14	4	83	26.51	4.82
	OE-5	34	28	24	15	12	113	37.39	10.62
	OE-8	72	25	13	5	8	123	19.92	6.5
	WT	0	2	17	38	17	74	73.65	22.97
21dpi	OE-2	42	16	4	8	37	107	45.79	34.58
	OE-3	64	26	11	4	8	113	20.35	7.08
	OE-4	24	1	8	3	47	83	64.46	56.63
	OE-5	19	8	7	11	68	113	72.35	60.18
	OE-8	59	16	25	5	18	123	31.1	14.63
	WT	0	0	5	9	60	74	93.58	81.08
