# Supplementary material for: Overexpression of a novel peanut NBS‐LRR gene AhRRS5 enhances disease resistance to Ralstonia solanacearum in tobacco
Source: Plant Biotechnol J. 2016 Jul 26;15(1):39–55. doi: 10.1111/pbi.12589 (PMC5253469; doi:10.1111/pbi.12589)
Supplement: Supplementary file 6 — Data S4 In silico study of expression characteristics of four NBS‐LRR gene members in the AhRRS5 family in peanut. [file PBI-15-39-s003.xlsx]

## Sheet: Sheet3
IMAGE_ID	SEQ_ID	5OET1	5OET2	5OET3	5OEck1	5OEck2	5OEck3	5OEck AVE	5OEck_SD	5OET/5OEck	CBT1	CBT2	CBT3	CBT AVE	CBT_SD	CBck1	CBck2	CBck3	CBck AVE	CBCK_SD	CBT/CBck
516046-A12	FG622694	3955.01	3945.34	3010.21	2934.34	5378.32	1988.97	3433.88	1749.02	1.05911	3662.71	3214.84	1374.28	2750.61	1212.79	3884.16	4194.19	4525.57	4201.31	320.767	0.654703
516046-A12	TC104336	2212.08	2625.31	2106.42	1838.47	2715.06	1190.09	1914.54	765.322	1.20896	2845.88	2280.15	1360.53	2162.19	749.67	2717.53	2946	3362.57	3008.7	327.059	0.718646
516046-A12	TC84746	3342.72	3161.19	2254.61	2285.89	4221.16	1621.5	2709.52	1350.62	1.0775	2921.02	2715.73	1034.9	2223.88	1034.79	2947.29	3446.96	3607.34	3333.87	344.254	0.667058
516046-A12	FG156504	3176.14	3593.6	2552.79	1961.16	3236.24	3544.46	2913.95	839.412	1.06643	2988.51	2699.41	3026.78	2904.9	178.988	3666.63	2948.4	3618.89	3411.31	401.596	0.851551
516046-A12	TC79797	6352.61	7781.9	4941.03	3453.6	5553.27	6528.4	5178.42	1571.3	1.22789	6469.43	6176.56	6148.43	6264.81	177.768	7832.5	6681.72	9059.32	7857.85	1189	0.797267
IMAGE_ID	SEQ_ID	RRS1	RRS2	RRS3	RRS AVE	RRS_SD	RRSc1	RRSc2	RRSc3	RRSck AVE	RRSck_SD	RRS/RRSck	SRS1	SRS2	SRS3	SRS AVE	SRS_SD	SRSc1	SRSc2	SRSc3	SRSck AVE	SRSck_SD	SRS/SRSck
516046-A12	FG622694	2825.85	3077.3	2508.74	2803.96	284.911	4340.92	4253.44	4732.32	4442.22	255.009	0.631206	3243.02	3798.68	2344.74	3128.81	733.669	5086.37	5046.77	5969.69	5367.61	521.789	0.582906
516046-A12	TC104336	2662.52	3069.78	2531.2	2754.5	280.825	3806.13	3475.68	3487.29	3589.7	187.521	0.767334	3118.37	3248.5	2283.44	2883.43	523.67	4933.51	5353.84	5346.51	5211.28	240.591	0.553306
516046-A12	TC84746	2006.07	2168.73	1833.06	2002.62	167.86	3195.67	3318.01	3578.9	3364.19	195.741	0.595275	2253.79	2569.47	1820.51	2214.59	376.017	3363.45	3317.06	3919.66	3533.39	335.322	0.62676
516046-A12	FG156504	1579.97	1868.59	1680.07	1709.54	146.553	1449.4	1321.68	1694.12	1488.4	189.259	1.14858	1324.59	1569.68	1533.83	1476.03	132.374	1857	1589.09	1710.3	1718.8	134.156	0.858757
516046-A12	TC79797	4314.16	5425.64	4938.52	4892.77	557.151	3821.87	3454.52	3725.23	3667.21	190.423	1.3342	4026.91	4426.7	4095.69	4183.1	213.749	4412.03	4664.04	4528.45	4534.84	126.125	0.922436
		FG622694	5OET	3955.01	3945.34	3010.21		TC104336	5OET	2212.08	2625.31	2106.42		TC84746	5OET	3342.72	3161.19	2254.61
			5OEck	2934.34	5378.32	1988.97			5OEck	2715.06	1190.09	1914.54			5OEck	2285.89	4221.16	1621.5
			CBT	3662.71	3214.84	1374.28			CBT	2845.88	2280.15	1360.53			CBT	2921.02	2715.73	1034.9
			CBck	3884.16	4194.19	4525.57			CBck	2717.53	2946	3362.57			CBck	2947.29	3446.96	3607.34
		FG622694	RRS	2825.85	3077.3	2508.74		TC104336	RRS	2662.52	3069.78	2531.2		TC84746	RRS	2006.07	2168.73	1833.06
			RRSck	4340.92	4253.44	4732.32			RRSck	3806.13	3475.68	3487.29			RRSck	3195.67	3318.01	3578.9
			SRS	3243.02	3798.68	2344.74			SRS	3118.37	3248.5	2283.44			SRS	2253.79	2569.47	1820.51
			SRSck	5086.37	5046.77	5969.69			SRSck	4933.51	5353.84	5346.51			SRSck	3363.45	3317.06	3919.66
		FG156504	5OET	3176.14	3593.6	2552.79		TC79797	5OET	6352.61	7781.9	4941.03
			5OEck	1961.16	3236.24	3544.46			5OEck	3453.6	5553.27	6528.4
			CBT	2988.51	2699.41	3026.78			CBT	6469.43	6176.56	6148.43
			CBck	3666.63	2948.4	3618.89			CBck	7832.5	6681.72	9059.32
		FG156504	RRS	1579.97	1868.59	1680.07		TC79797	RRS	4314.16	5425.64	4938.52
			RRSck	1449.4	1321.68	1694.12			RRSck	3821.87	3454.52	3725.23
			SRS	1324.59	1569.68	1533.83			SRS	4026.91	4426.7	4095.69
			SRSck	1857	1589.09	1710.3			SRSck	4412.03	4664.04	4528.45

## Sheet: Data S4
Data S4. Microarray analysis of NDR1-/NPR1-like gene expression in AhRRS5-OE-3 transgenic tobacco
Data S4-1. NDR1-/NPR1-like gene transcript levels in AhRRS5-OE-3 transgenic tobacco or widetype CB-1 and high resistant or susceptible varieties with or without innoculation of R. solanacearum infection
IMAGE_ID	SEQ_ID	PROBE_PAIRS	GENE_INFO	AhRRS5-OE-3-R. solanacearum-1	AhRRS5-OE-3-R. solanacearum-2	AhRRS5-OE-R. solanacearum-3	AhRRS5-OE-3-R. solanacearum AVE	AhRRS5-OE-3-R. solanacearum_SD	AhRRS5-OE-3-Mock-1	AhRRS5-OE-3-Mock-2	AhRRS5-OE-3-Mock-3	AhRRS5-OE-3-Mock-AVE	AhRRS5-OE-3-Mock_SD	AhRRS5-OE-R. solanacearum/AhRRS5-OE-3-Mock	WT-R. solanacearum-1	WT-R. solanacearum-2	WT-R. solanacearum-3	WT-R. solanacearum AVE	WT-R. solanacearum_SD	WT-Mock-1	WT-Mock-2	WT-Mock-3	WT-Mock- AVE	WT-Mock-_SD	WT-R. solanacearum /WT-Mock		RRS-R.solanacearum-1	RRS-R.solanacearum-2	RRS-R.solanacearum-3	RRS-R.solanacearum AVE	RRS-R.solanacearum SD	RRS-Mock-1	RRS-Mock-2	RRS-Mock-3	RRS-Mock AVE	RRS-Mock_SD	RRS-R.solanacearum/RRS-Mock	SRS-R.solanacearum-1	SRS-R.solanacearum-2	SRS-R.solanacearum-3	SRS -R.solanacearum AVE	SRS-R.solanacearum-SD	SRS-Mock-1	SRS-Mock-2	SRS-Mock-3	SRS-Mock AVE	SRS-Mock_SD	SRS-R.solanacearum /SRS-Mock
516046-A12	FG622694	6	NDR FAMILY PROTEIN	3955.01	3945.34	3010.21	3636.85	542.714	2934.34	5378.32	1988.97	3433.88	1749.02	1.05911	3662.71	3214.84	1374.28	2750.61	1212.79	3884.16	4194.19	4525.57	4201.31	320.767	0.654703		2825.85	3077.3	2508.74	2803.96	284.911	4340.92	4253.44	4732.32	4442.22	255.009	0.631206	3243.02	3798.68	2344.74	3128.81	733.669	5086.37	5046.77	5969.69	5367.61	521.789	0.582906
516046-A12	TC104336	6	NDR FAMILY PROTEIN	2212.08	2625.31	2106.42	2314.6	274.217	1838.47	2715.06	1190.09	1914.54	765.322	1.20896	2845.88	2280.15	1360.53	2162.19	749.67	2717.53	2946	3362.57	3008.7	327.059	0.718646		2662.52	3069.78	2531.2	2754.5	280.825	3806.13	3475.68	3487.29	3589.7	187.521	0.767334	3118.37	3248.5	2283.44	2883.43	523.67	4933.51	5353.84	5346.51	5211.28	240.591	0.553306
516046-A12	TC84746	6	NDR FAMILY PROTEIN	3342.72	3161.19	2254.61	2919.51	582.926	2285.89	4221.16	1621.5	2709.52	1350.62	1.0775	2921.02	2715.73	1034.9	2223.88	1034.79	2947.29	3446.96	3607.34	3333.87	344.254	0.667058		2006.07	2168.73	1833.06	2002.62	167.86	3195.67	3318.01	3578.9	3364.19	195.741	0.595275	2253.79	2569.47	1820.51	2214.59	376.017	3363.45	3317.06	3919.66	3533.39	335.322	0.62676
516046-A12	FG156504	6	NPR1-LIKE PROTEIN	3176.14	3593.6	2552.79	3107.51	523.789	1961.16	3236.24	3544.46	2913.95	839.412	1.06643	2988.51	2699.41	3026.78	2904.9	178.988	3666.63	2948.4	3618.89	3411.31	401.596	0.851551		1579.97	1868.59	1680.07	1709.54	146.553	1449.4	1321.68	1694.12	1488.4	189.259	1.14858	1324.59	1569.68	1533.83	1476.03	132.374	1857	1589.09	1710.3	1718.8	134.156	0.858757
516046-A12	TC79797	6	NPR1 NIM1-LIKE REGULATORY PROTEIN	6352.61	7781.9	4941.03	6358.51	1420.45	3453.6	5553.27	6528.4	5178.42	1571.3	1.22789	6469.43	6176.56	6148.43	6264.81	177.768	7832.5	6681.72	9059.32	7857.85	1189	0.797267		4314.16	5425.64	4938.52	4892.77	557.151	3821.87	3454.52	3725.23	3667.21	190.423	1.3342	4026.91	4426.7	4095.69	4183.1	213.749	4412.03	4664.04	4528.45	4534.84	126.125	0.922436
Data S4-2 from S4-1. NDR1-/NPR1-like genes expression in AhRRS5-OE-3 transgenic tobacco or widetype with or without R.solanacearum innoculation
SEQ_ID	AhRRS5-OE-3-R. solanacearum	AhRRS5-OE-3-Mock	WT-R. solanacearum	WT-Mock	AhRRS5-OE-3-R. solanacearum_SD	AhRRS5-OE-3-R. solanacearum_SE	AhRRS5-OE-Mock_SD	AhRRS5-OE-Mock_SE	WT-R. solanacearum_SD	WT-R. solanacearum_SE	WT-Mock_SD	WT-Mock_SE	GENE_INFO
FG622694	3636.85	3433.88	2750.61	4201.31	542.714	313.345	1749.02	1009.83	1212.79	700.226	320.767	185.2	NDR1-like PROTEIN
TC104336	2314.6	1914.54	2162.19	3008.7	274.217	158.324	765.322	441.872	749.67	432.835	327.059	188.833	NDR1-like PROTEIN
TC84746	2919.51	2709.52	2223.88	3333.87	582.926	336.562	1350.62	779.801	1034.79	597.456	344.254	198.761	NDR FAMILY PROTEIN
FG156504	3107.51	2913.95	2904.9	3411.31	523.789	302.419	839.412	484.649	178.988	103.342	401.596	231.868	NPR1-LIKE PROTEIN
TC79797	6358.51	5178.42	6264.81	7857.85	1420.45	820.12	1571.3	907.216	177.768	102.637	1189	686.492	NPR1-LIKE PROTEIN1
Data S4-3 from S4-1. NDR1-/NPR1-like gene expression in high resistant or susceptible tobacco varieties with or without R. solanacearum innoculation
SEQ_ID	RRS-R.solanacearum	RRS-Mock	SRS-R.solanacearum	SRS-Mock	RRS-R.solanacearum-SD	RRS-R.solanacearum-SE	RRS-Mock-SD	RRS-Mock-SE	SRS_R.solanacearum-SD	SRS_R.solanacearum-SE	SRS-Mock SD	SRS-Mock SE	GENE_INFO
FG622694	2803.96	4442.22	3128.81	5367.61	284.911	164.499	255.009	147.234	733.669	423.597	521.789	301.264	NDR1-like PROTEIN
TC104336	2754.5	3589.7	2883.43	5211.28	280.825	162.139	187.521	108.269	523.67	302.35	240.591	138.909	NDR1-like PROTEIN
TC84746	2002.62	3364.19	2214.59	3533.39	167.86	96.9171	195.741	113.014	376.017	217.1	335.322	193.604	NDR FAMILY PROTEIN
FG156504	1709.54	1488.4	1476.03	1718.8	146.553	84.6146	189.259	109.272	132.374	76.4282	134.156	77.4575	NPR1-LIKE PROTEIN
TC79797	4892.77	3667.21	4183.1	4534.84	557.151	321.68	190.423	109.944	213.749	123.412	126.125	72.8202	NPR1-LIKE PROTEIN1
